# Supplementary material for: RNA-TVcurve: a Web server for RNA secondary structure comparison based on a multi-scale similarity of its triple vector curve representation
Source: BMC Bioinformatics. 2017 Jan 21;18:51. doi: 10.1186/s12859-017-1481-7 (PMC5251234; doi:10.1186/s12859-017-1481-7)
Supplement: Additional file 2: — Supplementary_example_set: the fasta files of the used RNA sequences. (ZIP 8 kb) [file 12859_2017_1481_MOESM2_ESM.zip › Supplementary_set_1_5s RNA sequences.txt]

>Halobacterium sp. 1
UUAAGGCGGCCAUAGCGGUGGGGUUACUCCCGUACCCAUCCCGAACACGGAAGAUAAGCCCGCCUGCGUUCCGGUCAGUACUGGAGUGCGCGAGCCUCUGGGAAAUCCGGUUCGCCGCCUACU
>Pyrodictium occultum 1
UGGCCCGACCCGGCCAUAGCGGCCGGGCAACACCCGGACUCAUGUCGAACCCGGAAGUUAAGCCGGCCGCGUUGGGGGAUGCUGUGGGGUCCGCGAGGCCCCGCAGCGCCCCCAAGCCGGGAUCGGGCCG
>Sulfolobus sp. 1
GCCCACCCGGCCACAGUGAGCGGGCAACACCCGGACUCAUUUCGAACCCGGAAGUUAAGCCGCUCACGUUGGUGGGGCCGUGGAUACCGUGAGGAUCCGCAGCCCCACUAAGCUGGGAUGGGCUUU
>Actinia equina 1
GUCUACGGCCAUACCACCGGGAAAAUACCGGUUCUCGUCCGAUCACCGAAGUCAAGCCCGGUAGGGCCAGGUUAGUACUUGGAUGGGUGACCGCCUGGGAAUACCUGGUGCUGUAGACUU
>Dicyema misakiense 1
GUACGAUCAUACUUGGCCGUAAGCACCCGUUCUCAGCCGACCACGGAAGUUAAGCGGUUAUAGGCUGUGUUAGUACUUGGCUGGGUGACCGCCUGGGAACUCACAGUGUCGUACUU
>Basidiobolus magnus 1
AAGCAUCGGCCAUACAUACCAGAAAAUACCGGAUCCCGUCCGAUCUCCGAAGUCAAACUGGUAAUGGCCUAGUCAGUACUACGGUGGGGGACCACGUGGGAAUACUAGGUGCUGAUGUUU
>Chrysaora quinquecirrha 1
GCCUACGACCAUACCACCAUGAGUAUACCGGUUCUCGUCCGAUCACCGGAGUCAAGCAUGGUCGGGCCGGGUCAGUACCUGGAUGGGUGACCGCCUGGGAACACCUGGUGUUGUAGGCCU
>Christiansenia pallida 1
AUCCACGGCCAUAGGACUCUGAAAGCACCGCAUCCCGUCCGAUCUGCGCAGUUAACCAGAGUGCCGCCUAGUUAGUACCACGGUGGGGGACCACGCGGGAAUCCUAGGUGCUGUGUGGUU
>Planocera reticulata 1
GAUAGCGUCCAUACCACACUGAAAACACCGGUUCUCGUCCGAUCACCGCAGUUAAGCAGUGUCGGGCCCAGUUAGUACUUGGAUGGGUGACCGCCUGGGAAUACUGGGUGUCGCUACCUU
