# Supplementary material for: RNA-TVcurve: a Web server for RNA secondary structure comparison based on a multi-scale similarity of its triple vector curve representation
Source: BMC Bioinformatics. 2017 Jan 21;18:51. doi: 10.1186/s12859-017-1481-7 (PMC5251234; doi:10.1186/s12859-017-1481-7)
Supplement: Additional file 2: — Supplementary_example_set: the fasta files of the used RNA sequences. (ZIP 8 kb) [file 12859_2017_1481_MOESM2_ESM.zip › Supplementary_set_2_RNase_P and RNA Nase MRP sequences.txt]

>A.nidulans RNase P
GCGGGGAAAGGAGGCGAGGCAGUUGCGGCUCAGGCUUCGGUUAUGGGCUGAGGAAAGUCCGGGCUCCCAAAAGACCAGACUUGCUGGGUAACGCCCAGUGCGGGUGACCGUGAGGAGAGUGCCACAGAAACAUACCGCCGAUGGCCUGCUUGCAGGCACAGGUAAGGGUGCAAGGGUGCGGUAAGAGCGCACCAGCAACAUCGAGAGGUGUUGGCUCGGUAAACCCCGGUUGGGAGCAAGGUGGAGGGACAACGGUUGGUCUUUUACCUGUUCCGUUUAUGGACCGCUAGAGGUGGCUAGUAAUAGCCAUCCCAGAGAGAUAACAGCCCUCUGUCUUCGACAGAGAACAGAACCCGGCUUAUGUCCUGCUUUCCCUACUUUAUUU
>A.tumefaciens RNase P
CCAGUUGGCCGGGCAGCCGCGCCUUACCAAUGUCGAAAGACGGUAAGGUGAGGAAAGUCCGGGCUCCACGGAAAUACGGUGCCGGAUAACGUCCGGCGGGGGCGACCCCAGGGAAAGUGCCACAGAGAGCAAACCGCCAUGCCUUGCAUGGUAAGGGUGAAAGGGUGGGGUAAGAGCCCACCGCGCCGCUGGUGACAGUGGUGGCAAGGUAAACCCCACCGGGAGCAAGACCGAAUAGGGAUGACACGGGGCGGGCGAAAGCCUGUUCACAGCCGGUUUCCGGGCCCGUCAUCCGGGUGGGUUGCGAGAGGCGGCAUGCAAAUGCCGUCCCAGAUGAAUGGCUGCCACGUUCCGGGUCAAACCGGGGCCAUACAGAACCCGGCUUACAGGCCAACUGGCGAA
>Anabaena-PCC7120 RNase P
AGGGAGAGAGUAGGCGUUGGCGGUUGCAGACCAGUUAGCUUAACUGAUUUGAGGAAAGUCCGGACUCCCGAAAGACCAGACUUGCUGGAUAACGUCCAGUGCGAGCGAUCGUGAGGAUAGUGCCACAGAAAAAUACCGCCAAGAUUGGGGACUGGGGACUAGGGGUUGGGGACUGGGGAAGAAACUUCCCAAUCCCUAAUCCCCCAUACCCAAUACCCAACUCUUGGUAAGGGUGCAAAGGUGCGGUAAGAGCGCACCAGCAGUAUCGAGAGGUACUGGCUCGGUAAACCCCGGUUGGGAGCAAGGCCGAAGAACUAUGGUUGGUCUUUUACCAGUUCCGCUAUCAGAGAGCCGCUAGAGGCGUUUGGUAACAAACGUCCCAGAUAGAUAAUCGCCCUCGUGUAAAGCAAUUUACACAGAGAACAGAACCCGGCUUACCACCAACUCUCUCCUCUUU
>B.subtilis RNase P
GUUCUUAACGUUCGGGUAAUCGCUGCAGAUCUUGAAUCUGUAGAGGAAAGUCCAUGCUCGCACGGUGCUGAGAUGCCCGUAGUGUUCGUGCCUAGCGAAGUCAUAAGCUAGGGCAGUCUUUAGAGGCUGACGGCAGGAAAAAAGCCUACGUCUUCGGAUAUGGCUGAGUAUCCUUGAAAGUGCCACAGUGACGAAGUCUCACUAGAAAUGGUGAGAGUGGAACGCGGUAAACCCCUCGAGCGAGAAACCCAAAUUUUGGUAGGGGAACCUUCUUAACGGAAUUCAACGGAGAGAAGGACAGAAUGCUUUCUGUAGAUAGAUGAUUGCCGCCUGAGUACGAGGUGAUGAGCCGUUUGCAGUACGAUGGAACAAAACAUGGCUUACAGAACGUUAGACCACUU
>H.cutirubrum RNase P
GGCAGAGGGAGCCCGGCUGCCCGUGCCGUGAGGCAUGAGGAAAGUCCCCCCACCCGUUCGGGCACGCGGCCGGACACACGUCCGGGGCGGGAGACCGCCGGCACUGGAACAGACACGACACGUCCCUCCCACACCGAUGAGGCGCGCGACCCACCCCGAAAGGGACGGCAGUUAACCCGCCGAGGGCGUGGCCGCCACACCGGCGGCCACGGACCGGUGAUCGACACCCCAAUGGGAGGGGAGCGAUGGAACGGCCAACCCCCGCCGGUGCAAGUCCACGCGCGCAUGGUAGCCCGAACCACCCGAAAGGGGCCGCGUGGACGCUCAGCCGAAUGCCGGGCCGAACAGAAGGGGGCUUACUCCCCUCAGCUCGUA
>H.sapiens RNase P
AUGGGCGGAGGGAAGCUCAUCAGUGGGGCCACGAGCUGAGUGCGUCCUGUCACUCCACUCCCAUGUCCCUUGGGAAGGUCUGAGACUAGGGCCAGAGGCGGCCCUAACAGGGCUCUCCCUGAGCUUCAGGGAGGUGAGUUCCCAGAGAACGGGGCUCCGCGCGAGGUCAGACUGGGCAGGAGAUGCCGUGGACCCCGCCCUUCGGGGAGGGGCCCGGCGGAUGCCUCCUUUGCCGGAGCUUGGAACAGACUCACGGCCAGCGAAGUGAGUUCAAUGGCUGAGGUGAGGUACCCCGCAGGGGACCUCAUAACCCAAUUCAGACCACUCUCCUCCGCCCAUU
>M.jannaschii RNase P
AGGGGGCUGGUGACUUUCCCCUCUUUAAGAGGGGAGGAAGUUCCGCCCACCCCAUUUAUGGGCAGCGUCCCCUGAGAAGGGGCGGGAGAUGCAGCAGAAACGACACGGCUCCGGAAGAGAUGACGAUGAUAGUGAAAGUUGAGGACUUCCGGAGAACCGGUGAAACGGGCAUCUCCCCUGCCCGGGGUGCAAGCCGGUUUCGGCGCUUAGCCGAAUGUCACCGAAAUUACAGAAGGCGGGCUAUAGCCCCCA
>P.purpurea-chloroplast RNase P
AAGUAAACGUAGAUAGCUGCAGAUUUGAUUUAAUAUAGUCUGAGGAAAGUCCGGGCUCCACAAAUACAAUUUGUGCUGGAAAAACCCCAGUGUAGGAAACUAUGAGGAACGUGCCACAGAAAUAAACCGCCAGAACAAAUUAUGUUAGCUGGUAAGGGUGCAAAGGUAAGUUAAAAGCUUACCAAAAAUACUGUAAAGUAUUUGUUAGGUAAACCCCAAAAACGGAGCAAAGCGACUAAAUAAAUUUUUUGUAUUUUUCAGUAGUUUAGUCUAAAAUACUGCAUGAAGUUAUUGGCAACAAUAACUCUAGAGGAAUAGCUAUCCUUCGAAAUACUUGUGCAAUGUAUUCGGAGAACAGAACCCGGCUUAUGUAGUACUUUUUA
>Pseudoanabaena-PCC6903 RNase P
GAAAGAGUAAGCGAGCAGUUGCGAAAUUAGUCUUAAAGUAUAAUGAAAAUUUGCUUUAAGUACGGAUUUUGAGGAAAGUCCGGGCUUCCAAGAAGAUCAGGCUGCUGGAUAACGCCCAGUGCGAGCAAUCGUGAGGAUAGUGCCACAGAAAGAUACCGCCUAACUUCGGUUAGGUAAGGGUGCAAAGGUGUGUUAAGAGCGCACCAGCAGGGUCGUGAGGCUCUGGCUCGGUAAACCCCAGUCGGAAGCAAGGCGAGAGGAAAUAAGCGUUGCGAUCUUCAAUAGACCUUAUUUCCGUGACUUAACUGCGUUUAGUGCGCGAAAGCGUGGCAAGCGUAGUUAAGUGUGUGCCGCAAGAGGUAUUUGGUAACAAAUAUCCCAGAUAGAUAACCGCUAGGGCAGUUGUUAUCAACUCCCAAAACAGAACCCGGCUUAUGUCUUACUCUUUCU
>R.americana-mito RNase P
AAAGUUUAUUGGAUGUCUGAUUAUAAUAUAUAAUAGGAAAGUCUGGACUCAUUUAAAAAGUGCAGGAUAAAUUCCUGCAGAGAAAACUCUAGGGAAAGUGUUAAAGAAAUAUAAAAACUCUUUUUUAAUAUUAGAGUUUUUUGAAAAAGAUAUAAUCUAAUAAUUUAAAAAAAAAUUAUUAAAGAAACCCCACUUUGAGCAAAACCAUUAGGUUGCUAAAAACAAAUACGUAAGAGAUUGUUUCAGAGAAAUAGACAUACAUAAAAAUUUUUUUAAAUUUUUAGGACAAAAUCCAGCUUAUAAAUAAACUUU
>R.rubrum RNase P
CCAGUCGGCCGGAUGGCCGCUCUCCGUCAUCGUCCCCGGGCCACCCCCGAUGGACCGUCGGGGGGAGGAAAGUCCGGGCUCCACGGGAACACGGUGCCGGGUAACGCCCGGCGGGGGCGACCCUAGGGAAAGUGCCACAGAGAGCAAACCGCCGGCCUAUACGGCCGGUAAGGGUGAAAGGGUGCGGUAAGAGCGCACCGCCUGCCCGGCAACGGGGAGGGCAUGGUAAACCCCACCGGGAGCAAGAUCGAAUAGGGACGGCACGCCCCGGUUUUCCGGGGCAAGCGGCGUUUCCGCGCCGCCGUCCGGGUAGUAUCGCGCGAGGCGUCCGGUAACGGGCGUCCCAGAUGAAUGGCCAUCCCCGUCGUCGCGUCCCUUGCGGGAUACGGCCGGCGUGGACAGAACCCGGCUUACAGGCCGUCUGGCGGU
>S.acidocaldarius RNase P
UAGGGGAGCCUAACAGGGGGUUACGGGAAUAUCCUGAGGAAACUCCAGCCUCCAAGCCUCAUGGGAGCAGUUAGAUCUGCAGGGUUAGUGCUCUGGCUACUGCACAGAAACGUAACCGGUAUAAUAGGAUAUGAAAAUGAGUUUAUAUGUAGUCUAGGUAACUAGGCUACAUAAAUGAGACCUAUUAUACCGGCUGAAACGGCAGUCCUCCCAGGAGCAAGUAAGGAGGGGAUGAGUUGAGGUUCAACCCUCCUAAGGACGCUUAGUAGAAUCCCCCUAAAUACAAAAGCUGGGUUAUUGUUAGGCUCCCCUUAU
>Synechocystis-PCC6803 RNase P
GAGAGUUAGGGAGGGAGUUGCGGAUUCCUGUCACAGGGAAUCUGAGGAAAGUCCGGGCUUCCCAAAGGCCAAACUUGCUGGGUAACGCCCAGUGCGCGCGAGCGUGAGGACAGUGCCACAGAAAAAUACCGCCCUUUUUAGAAAACAGCAACCAGUAAACAGUUAACAGGGUUUUUCUGCUGACUAACUGGUAACUGACCACUGAAAAGGUAAGGGUGCAAAGGUGCGGUAAGAGCGCACCAGCAGUAUCGAGAGGUACUGGCUCGGUAAACCCCGGUUGGAAGCAAGGUCGGAGGGGCAAAGGUUGGUCUUUUUCCUGCCCCAUGAUUGGUGGAACCGCUUGAGGAAUUUGGUAACAAAUUUCCCAGAUAGAUAACUCCCCAAGGGUGCCUCGCAUCCUGGAACAGAACCCGGCUUACGACUAACUCUCUUUUUUU
>T.maritima-g RNase P
GGAGAGGAGCAGGCGGUCGCGGGGGCGCACACCUGCGCUUCCCGAGGAAAGUCCGGACUCUGGAGCGGGGUGCCGGGUAACGCCCGGGAGGGGUGACCCUCGGACAGGGCCAUAGAGAAGAAGACCGCCCGUUGAGGGCAAGGGUGGAACGGUGGGGUAAGAGCCCACCAGCGUCGGGGCAACCCGGCGGCUUGGCAACCCCCACCUGGAGCAAGGCCAAGCAGGGGGUUGGGUCGCUCCCCCUAUUCCCCCGGGUUGGCCGCUUGAGGUGUGCGGUAACGCACACCCCAGAUUGAUGACCGCCCACGACAGAAUCCGGCUUAUGCUCCUCUCCCGUG
>Bos RNase MRP
GUUCGUGCUGAAGGCCUGUUUCCUAGGCUACAUACGGAGGACUAGUUCCUUGUUUGCGCCUAGGGGAAAGUCCCCGGACCGUGGGCAGAGAGUGCCACGUGCCCGUGCACGUAGACUUCCCCUGCUUCUCACGACUAAACCCGCCAAGAAGCGAUCCUACCCUGGGGGUGGGGAAGCCGAGCGGCGUGUUGCGGGGUGUCAUCCGUCAGCUUCUAAUAGUUACGCAGGCAGUGCCUCCAUGCGCACCAACCUCACGGGGCUCAUUCUCAGCACGUCUCA
>Homo RNase MRP
GGUUCGUGCUGAAGGCCUGUAUCCUAGGCUACACACUGAGGACUCUGUUCCUCCCCUUUCCGCCUAGGGGAAAGUCCCCGGACCUCGGGCAGAGAGUGCCACGUGCAUACGCACGUAGACAUUCCCCGCUUCCCACUCCAAAGUCCGCCAAGAAGCGUAUCCCGCUGAGCGGCGUGGCGCGGGGGCGUCAUCCGUCAGCUCCCUCUAGUUACGCAGGCAGUGCGUGUCCGCGCACCAACCACACGGGGCUCAUUCUCAGCGCGGCUGUAAAAAAAAA
>Mus RNase MRP
UCGAGCGAGACUUCCGGACAAAGGAUCCGAUGUAUGCUCCCUGUACAAGGAAUAGGAAAGCGGAUCCCCUUUCAGGGGCCUGGUGCCCGUCUCUCACGGCGCACGUGUGCGCGCAUCUGAAGGGGGCGUUCAGUGACAAUCGGGCGGUUCUUCGCUGGGGAGGCCCCGCUCGACUCGCCGCACGUCGCCCCGCAGUAGGCAGUCGAGUGUAUCACUGCGUCCGUCACGCUGGACCGAGCGUGGUUGGUGUGCCCCGAGUAAGAGUCGCGCCGAUG
>Rattus RNase MRP
GGUGCGCGACUCACGAGCAGUGAGAGAGCCGGGGACCCUUCCAGACUCUGACCCCGGAGGGCGGCGGGAUUGGCCCGAGAGGGGCUCACCCCUCCACUCAAGGGUCUCUCGUCCCGAGGUGCGCACCCGUCUGACCCGUCCUCUUCGGGGGCCCACCCGCCUACGGAGGGAGCGGCCCCGAACCUUGUCUGAGUGCCGGUCGUUAAGCUCAAGUUACCGACUCCACUCCGUGGAGCGCCCGGAGUAUUGGGUUAAGU
