# Supplementary material for: RNA-TVcurve: a Web server for RNA secondary structure comparison based on a multi-scale similarity of its triple vector curve representation
Source: BMC Bioinformatics. 2017 Jan 21;18:51. doi: 10.1186/s12859-017-1481-7 (PMC5251234; doi:10.1186/s12859-017-1481-7)
Supplement: Additional file 2: — Supplementary_example_set: the fasta files of the used RNA sequences. (ZIP 8 kb) [file 12859_2017_1481_MOESM2_ESM.zip › Supplementary_set_sequences of 4 non-coding RNA families.txt]

>tRNA_U48228.1/7-166
CAAUCUUAACGAUGGAUGUCUUGGUUCCUAUAGCGAUGAAGGCCGCAGCAAAGUGCGAUAUGCAAUGAAA
AAUGCAAUUACUGUGAAUCAUCAGAAUGCUGAAUGUAAACUAUACCAUAUUUACCCUUAUGGGCAAAUUA
ACGUGGUAUUCCUACAGAAA

>tRNA_U21939.1/68-218
CAGUCUUAACGAUGGAUGUCUUGGUUCCUACAGCGAUGAAGGCCGCAGCAAAAUGCGAUACGCAAUGAAA
AUUGCAGUGACUGUGAAUCAUCAGAAUGCUGAAUGUAAACUACACCAAUUCCUUCGGGGAAUAGUGGUAC
UCCUACAGAAA

>tRNA_AF093014.1/662-809
CACUUUAAGUAAUGGAUGUCUUGGUUCUCAUAACGAUGAAGGACGCAGCAAAGUGCGAUAAGCAAUGUGA
ACUGCAUAAUUCUAUGAACAAUCAGAUCUCUCAACGCAAAUAGCAGUAAUUUACAUUACUAUAUUUAUAU
CAGUGUCU

>tRNA_AF026388.1/2852-3006
AACUUUCAGCAAUGGAUGUCUUGGCUCACGCAUCGAUGAAGGACGCAGCGAAAUGCGAUACGCAUUGUGA
AUUGCAGAUUUCAGUGAACCAUCAGAUUUCUGAACGCACAUGGCGCUGCUGGUAUUUUGCCCGCAGCACG
UCUGUUUCAGUGUCU

>tRNA_L25635.1/211-360
AAUUUUCAGCAAUGGAUGUCUUGGCUCGCGCAACGAUGAAGGACGCAGCGAACUGCGAAACGCAAUGUGG
AAUUGCAGAAUUCAGUGAAUCAUCAGAUUUCUGAACGCAAUGCACCUGGGAUAUCUCCUGGUACGUCUGU
UUCAGUGUCU

>tRNA_X75430.1/2186-2339
AAUUUUCAGCAAUGGAUGUCUUGGCUCGCGCAACGAUGAAGGACGCAGCGAACUGCAAACGCAAUGUGAA
UUGCAGAAUUCAGUGAAUCAUCAGAUUUCUGAACGCAAAUGGCACCUUGGGGAUAUUCUCCUUGGUACGU
CUGUUUCAGUGUCU

>tRNA_AF223570.1/244-389
AAUUUUCAACGAUGGAUGUCUUGGCUCCCAUAUCGAUGAAGAACGCAGCUAGAAUGCGAUAUGCAGUGUG
AAUUGCAGAACCACGAAUCAUCGGAUCUUUGAACGCAACUGGCGCUGAUAAACUCAGCAUACUUGCUUCA
GUGUGC

>tRNA_X01533.1/5-152
AACUUUCAACGGUGGAUAUCUUGGUUCCCGUGACGAUGAAGAACGCAGCGAAAUGCGAUACGUAAUGCGA
AUUGCAGAACCGCGAGUCAACAGAUCUUUGAAAGCAAGUGGUGGAGGUGUAAAAACCUUCAUGUUUGUAU
UAGUGUGG

>tRNA_X54512.1/4422-4569
AACUUUCAACGGUGGAUAUCUAGGUUCCCGUGACGAUGAAGAACGCAGCGAAAUGCGAUACGCAAUGCGA
AUUGCAGAACCGCGAGUCAUCAGAUCUUUGAACGCAAGUGGUGGAGGUGUAAAAACCUUCAUGUUUGUUU
CAGUGUGG

>tRNA_AF223571.1/210-358
AACCUUCAACGGUGGAUGUCUUGGCUCUCAUAUCGAUGAAGAACGCAGCAAAGUGCGAUAAGCAAUGCGA
AUUGCAGACCGUGAGUCAUUAGAAUUUCGAAAGCAAUCUGCACCUCCGCCUAGCGAGAGGUAUGUCUGCU
UCAGUGUUC

>tRNA_M14649.1/2015-2169
AACUUUCAGCGACGGAUGUCUCGGCUCGAACAACGAUGAAGGGCGCAGCGAAAUGUGAUAAGCAAUGUGA
AUUGCAGAAUUCCGUGAACCAAUAGGGACUUGAACGUAUACUGCGCUUUCGGGAUAUCCCUGAAGGCAUG
CCUGCUUCAGUGUCU

>tRNA_U58510.1/2022-2198
AACCCUAGUGAUGGAUGUCUAGGCUCCCGUAUCGAUGAAGAACGUAGCAGAAAGCGACAUGCGAUGAUAC
GCGCAUAGACCAGGAUUCCGCGGACUCGUGAAUCAUUGAAUCUUCGAACGCAUCUGGCGCUCAGCAGUGG
AGCCGUAGCAGGCUGAGCAUGCCCUGGAGUAGUGACA

>tRNA_M73682.1/109-223
GACGCGACCCGGUGGAUGCCUUGGCUCGGGGGACGAUGAAGGACGUGGCUGACGACGAUACUCGAUGUGG
UCCAAGCACGUGACAUCGAUCUUCGAAUGGAUCAUCGGGGUGGUG

>tRNA_X52949.1/857-993
ACGCCCCGCCGGCGGAUGCCUCGGCCCGGGCGGCGACGAAGAGCGCGGCGGAGCGCGAGACGCGGUGCGG
ACCCGCCCGCCCCGAGAAGCACCGACCCUCGAACGCAGCGCGCCCCGGCGCCGCCGCCUCGGCGCCC

>tRNA_X58290.1/119-234
GACCCAGACCGGCGGAUGCCUGGGCUCGGGCCUCGAGGAAGGACGCGGCGGACAGCGAGAUGCGGUGCAG
CCCGGCACGAAGCACCGGUUUCCGAACGCUCGGCCUCCCCCGGGAG

>tRNA_X53361.2/1206-1368
ACCUGUUGUGGUGGAUGUCUUGGCCCAGGUUCUGAGGAAGGACACAGCAGCCUUGCGAUACGUUCGGUGA
UACGCAGAGUCUUGUGAUCUGGACAAAGGAACAGCUUCGAACGCAACUGGCCAGCAAGGGGUUCCCCCCC
GAGCUGCCUGUGCGCCAGUGUUG

>tRNA_Y00055.1/4327-4494
AACGUGUCGCGAUGGAUGACUUGGCUUCCUAUCUCGUUGAAGAACGCAGUAAAGUGCGAUAAGUGGUAUC
AAUUGCAGAAUCAUUCAAUUACCGAAUCUUUGAACGCAAACGGCGCAUGGGAGAAGCUCUUUUGAGUCAU
CCCCGUGCAUGCCAUAUUCUCAGUGUCG

>tRNA_AF306774.1/466-634
AACGUGUCGCGAUGGAUGACUUGGCUUCCUAUUUCGUUGAAGAACGCAGCAAAGUGCGAUAAGUGGUAUC
AAUUGCAGAAUCAUUUCAUUGCCCAAUCUUUGAACGCAAACGGCGCAUGGGAGAAGCUCUCUCGAGCCAU
CCCCGUGCAUGCCACAUUUCUCAGUGUCG

>tRNA_M63701.1/247-415
AACGUGUCGCGAUGGAUGACUUGGCUUCCUAUUUCGUUGAAGAACGCAGCAAAGUGCGAUAAGUGGUAUC
AAUUGCAGAAUCAUUCAAUUACCGAAUCUUUGAACGCAAACGGCGCAUGGGAGAAGCUCCUCAGAGUCAU
CCCCGUGCAUGCCAUAUUUCUCAGUGUCG

>tRNA_X90410.1/15-165
AACUUUCAGCAAUGGAUCUCUUGGCUCUUGCAUCGAUGAAGAACGCAGCGAAAUGCGAUACGUAAUGUGA
AUUGCAGAACGCGAGUCAUCGAAAUUUUGAACGCACAUUGCACUUGGUGGCAUUCCGCCAAGUAUGUUUG
UUUGAGUGUCU

>tRNA_AF422961.1/176-329
AACUUUCAACAACGGAUCUCUUGGUUCUGGCAUCGAUGAAGAACGCAGCGAAAUGCGAUAAGUAAUGUGA
AUUGCAGAAUUCAGUGAAUCAUCGAAUCUUUGAACGCACAUUGCGCCCGCCGGUAUUCCGGCGGGCAUGC
CUGUUCGAGCGUCA

>tRNA_X60705.1/112-265
AACUUUUAACAACGGAUCUCUUGGCUCUAGCAUCGAUGAAGAACGCAGCGAAACGCGAUAUGUAGUGUGA
AUUGCAGAAUUCAGUGAAUCAUCGAAUCUUUGAACGCACAUGGCGCCUUCCAGUAUCCUGGGAGGCAUGC
CUGUCCGAGCGUCG

>tRNA_U09322.1/209-362
AACUUUCAACAACGGAUCUCUUGGUUCUCGCAUCGAUGAAGAACGCAGCGAAUUGCGAUAAGUAUUGUGA
AUUGCAGAUUUUCGUGAAUCAUCGAAUCUUUGAACGCACAUUGCGUCCUCUGGUAUUCCAGGGGGCAUGC
CUGUUUGAGCGUCA

>tRNA_AJ229062.1/241-389
AACUUUCAACAACGGAUCUCUUGGUUCUCGCAUCGAUGAAGAACGCAGCGAAAUGCGAUACGUAAUGUGA
AUUGCAGAAUUCCGUGAAUCAUCGAAUCUUUGAACGCACAUUGCGCCCCUUGGUAUUCCAGGGGGCAUGC
CUGUUUGAG

>tRNA_AB011808.1/289-442
AACUUUCAACAACGGAUCUCUUGGUUCUCGCAUCGAUGAAGAACGCAGCGAAAUGCGAUACGUAAUGUGA
AUUGCAGAAUUCCGUGAAUCAUCGAAUCUUUGAACGCACAUUGCGCCCCUUGGUAUUCCAGGGGGCAUGC
CUGUUUGAGCGUCA

>5S_rRNA_X07545.1/505-619
ACCCGGCCAUAGUGGCCGGGCAACACCCGGUCUCGUUUCGAACCCGGAAGUUAAGCCGGCCACGUCAGAA
CGGCCGUGAGGUCCGAGAGGCCUCGCAGCCGUUCUGAGCUGGGAU

>5S_rRNA_M21086.1/8-123
ACCCGGCCAUAGCGGCCGGGCAACACCCGGACUCAUGUCGAACCCGGAAGUUAAGCCGGCCGCGUUGGGG
GAUGCUGUGGGGUCCGCGAGGCCCCGCAGCGCCCCCAAGCCGGGAU

>5S_rRNA_U05019.1/544-658
ACCCGGUCAUAGUGAGCGGGUAACACCCGGACUCGUUUCGAACCCGGAAGUUAAGCCGCUCACGUCAGAG
GGGCCGUGGGAUCCGAGAGGGCCCGCAGCCUCUCUGAGCUGGGAU

>5S_rRNA_X05870.1/304-418
ACCCGGCCACAGUGAGCGGGCAACACCCGGACUCAUUUCGAACCCGGAAGUUAAGCCGCUCACGUUGGUG
GGGCCGUGGAUACCGUGAGGAUCCGCAGCCCCACUAAGCUGGGAU

>5S_rRNA_X01588.1/5-119
ACCCGGUCACAGUGAGCGGGCAACACCCGGACUCAUUUCGAACCCGGAAGUUAAGCCGCUCACGUUAGUG
GGGCCGUGGAUACCGUGAGGAUCCGCAGCCCCACUAAGCUGGGAU

>5S_rRNA_M16530.1/8-123
ACCCGGCAAUAGGCGCCGGUGCUACGCCCGGUCUCUUCAGAACCCGGAAGCUAAGGCCGGCGCCGCGGAC
GGGAGUACUGGGGUCCGCGAGGCCCCGGGAAACCGCCGUGCUGGGA

>5S_rRNA_L27163.1/1-119
GUAGCGGCCACAGCGGUGGGGUUCCUCCCGUACCCAUCCCGAACACGGAAGAUAAGCCCACCAGCGUUCC
GGGGAGUACUGGAGUGCGCGACCCUCUGGGAAACCGGGUUCGCCGCUAC

>5S_rRNA_AF034619.1/5584-5700
GGCGGCCACAGCGGUGGGGUUGCCUCCCGUACCCAUCCCGAACACGGAAGAUAAGCCCACCAGCGUUCCA
GGGAGUACUGGAGUGCGCGAGCCUCUGGGAAAUCCGGUUCGCCGCCA

>5S_rRNA_L27170.1/1-120
AGUGGUGGCCAUAUCGGCGGGGUUCCUCCCCGUACCCAUCCUGAACACGGAAGAUAAGCCCGCCAGCGUC
CGGCAAGUACUGGAGUGCGCGAGCCUCUGGGAAAUCCGGUUCGCCGCCAC

>5S_rRNA_L27168.1/1-120
UUGGCGACCAUAGCGGCGAGUGACCUCCCGUACCCAUCCCGAACACGGAAGAUAAGCUCGCCUGCGUUUC
GGUCAGUACUGGAUUGGGCGACCCUCUGGGAAAUCUGAUUCGCCGCCACC

>5S_rRNA_X03407.1/5927-6048
UAAGGCGGCCAUAGCGGUGGGGUUACUCCCGUACCCAUCCCGAACACGGAAGAUAAGCCCGCCUGCGUUC
CGGUCAGUACUGGAGUGCGCGAGCCUCUGGGAAAUCCGGUUCGCCGCCUACU

>5S_rRNA_L27343.1/3-116
GCGGCCAGGGCGGAGGGGAAACACCCGUACCCAUUCCGAACACGGAAGUGAAGCCCUCCAGCGAACCAGC
UAGUACUAGAGUGGGAGACCCUCUGGGAGCGCUGGUUCGCCGCC

>5S_rRNA_X72588.1/6990-7093
GCGGCCACAGCGGCGGGGCGACUCCCGUACCCAUCCCGAACACGGCAGAUAAGCCCGCCAGCGUUCCAGC
GAGUACUGGAGUGUGCGAACCUCUGGGAAAACUG

>5S_rRNA_X02128.1/24-139
GGCGGCCAGAGCGGUGAGGUUCCACCCGUACCCAUCCCGAACACGGAAGUUAAGCUCACCUGCGUUCUGG
UCAGUACUGGAGUGAGCGAUCCUCUGGGAAAUCCAGUUCGCCGCCC

>5S_rRNA_X14441.1/5-123
GGGCGGCCAGAGCGGUGAGGUUCCACCCGUACCCAUCCCGAACACGGAAGUUAAGCUCGCCUGCGUUCUG
GUCAGUACUGGAGUGAGCGAUCCUCUGGGAAAUCCAGUUCGCCGCCCCU

>5S_rRNA_L27169.1/1-121
GUAGGCGGCCAGAGCGGUAGGGAAACACCCGUACCCAUUCCGAACACGGAAGUUAAGCCUACCAGCGUAU
CGUGAAGUACUGGAGUGAGCGAUCCUCUGGGAACCACGAGUCGCCGCCUAC

>5S_rRNA_L27166.1/1-122
GUAGGCGGCCAGAGCGGUAGGGAAACACCCGUACCCAUUCCGAACACGGAAGUUAAGCCUACCAGCGUAU
CGUGAAGUACUGGAGUGAGCGAUCCUCAGGGAACCACGAGUCGCCGCCUACC

>5S_rRNA_L27236.1/1-122
GUAGGCGGCCAGAGCGGUAGGGAAACACCCGUACCCAUUCCGAACACGGAAGUUAAGCCUACCAGCGUAU
CGUGAAGUACUGGAGUGAGCGAUCCUCUGGGAACCGCGGUUCGCCGCCUGCC

>5S_rRNA_L27167.1/1-122
GAAGGCGGCCAGAGCGGUGGGGAAACACCCGUACCCAUUCCGAACACGGAAGUUAAGCCCACCAGCGUAC
CGUGAAGUACUGGAGUGAGCGAUCCUCUGGGAACCACGAGUCGCCGCCUGCC

>5S_rRNA_L27162.1/2-122
GCAGCGGCCAUAGCGGUGGGGCGACACCCGUACCCAUUCCGAACACGGAAGUUAAGCCCACCAGCGUACC
GGGAAGUACUGGAGUGAGCGAUCCUCUGGGAAGCGGGGUUCGCCGCCUGCC

>5S_rRNA_X72495.1/5075-5190
AGGCGGCCAUCGCGGCGGGGUUCCUCCCGUACCCAUCCCGAACACGGAAGAUAAGCCUGCCUGCGUAUUG
GUGAGUACUGGAGUGGGAGACCCUCUGGGAGAGCCGAUUCGCCGCC

>5S_rRNA_X62859.1/3-124
GUUGGCGGCCAUAGCGGAGGGGCCAUACCUGGUCUCGUUUCGAUCCCAGAAGUGAAGUCCUCCUGCGUUU
UGUUGUUGUACUGUGGACGAGAGUCUAUGGGAAGCUCAUAACGCUGCCGGCC

>5S_rRNA_X62858.1/1-121
GUUGGCGGUCAUGGCGUGGGGUUAAUACCUGAUCUCGUUUCGAUCUCAGUAGUUAAGUCCUGCUGCGUUG
UGGGUGUGUACUGCGGUUUUUUGCUGUGGGAAGCCCACUUCACUGCCAGCA

>5S_rRNA_M36186.1/5-125
CAUGGCGGUCAUGGCGCAGGGGUUAUACCUGAUCUCGUUUCGAUCUCAGUAGUUAAGUCCUGCUGCGUUG
UGGGUGUGUACUGCGGUUUUUUGCUGUGGGAAGCCCACUUCACUGCCAGCC

>5S_rRNA_X62857.1/1-121
GUUGGCGGUCAUGGCGUGGGGUUUAUACCUGAUCUCGUUUCGAUCUCAGUAGUUAAGUCCUGCUGCGUUG
UGGGUGUGUACUGCGGUUUUUUGCUGUGGGAAGCCCACUUCACUGCCAGAC

>RNaseP_arch_BA000002.3/445647-445322
CGGCGCCGGCCGGCGGCCCACGGCCCCCCAGCCAGGGGGGCUGAGGAAACUCCGCCCUCCCCGCGGCGGC
CGGGCCCCGCAAGGGGCACGGGUGAAACCCGUGGCAACGGCACAGAAACGACACGGCCCCGGGGCGUGUC
GAGGACGCGGCUAGGCCGCCCUGGCAACAGGGCGGCAGCAAACCGCAGAGGAACCCCGGGGAUGCGGUGA
AACGGCCGCCCCCGGCGGAGCAAGGCCCCCGGGCGGUGAGGGCCGCGCGAAGCCCGGGGGGAGACCGCUU
AGCCCAAUGCCGCCGAAGUACAGAAGGCGGGUUAUGGCCGGCGCCG

>RNaseP_arch_BA000002.3/445649-445320
GGCGGCGCCGGCCGGCGGCCCACGGCCCCCCAGCCAGGGGGGCUGAGGAAACUCCGCCCUCCCCGCGGCG
GCCGGGCCCCGCAAGGGGCACGGGUGAAACCCGUGGCAACGGCACAGAAACGACACGGCCCCGGGGCGUG
UCGAGGACGCGGCUAGGCCGCCCUGGCAACAGGGCGGCAGCAAACCGCAGAGGAACCCCGGGGAUGCGGU
GAAACGGCCGCCCCCGGCGGAGCAAGGCCCCCGGGCGGUGAGGGCCGCGCGAAGCCCGGGGGGAGACCGC
UUAGCCCAAUGCCGCCGAAGUACAGAAGGCGGGUUAUGGCCGGCGCCGCC

>RNaseP_arch_CP000575.1/936394-936051
AGGGGCGGGUCAGCUGCUCACGCCCCCUACUCUAGGAGAGGGGGUGAGGAAACUCCGCACACCCCGCGGC
UCCACGGCCCCGAAACGGGGCGCGGCGAGUAGCCGCGGCUCCGGCACAGAAACGACACGGCCACCGCUCG
GAUGGCGAUGAAGCGGUGAGGAGCCCCCGGCAACGGGGGCUCAGCAACCCGUUGAGGACGGCGGUGGAUG
CGUUGAAACGGCCGGUCCCGUGGGGUGCAAGGCCCCCCUAAUUAUUAGGGGGGAUGAGGUGGCCGCGCAA
CCCCCUGUUGGGGGCCGCAUAGUCUAAUGCAGCUUGUACAGAAUGCGGGUUAUGGCCCGCCCCU

>RNaseP_arch_CP000493.1/2947-3271
GGGCCCCGGCUGGCCGCUGACGGGCCGUUCAGGCCCGAGGAAACUCCGCCCUCCCCGCGGCACCGGGGCC
CCGAGAGGGGGCGCGGGUAACACCCGCGGCAACGGCACAGAAACGGCACGCCCACCCGCGGGAGGACGAU
GAGGCGGCGAGGGCUCCCCGGCGACGGGGAGCCAGUAACCCGCUGAGGACCCGGGUGGGUGCGUUGAAAC
GGCCGUCCCCCGGGGAGCAAGGCGGCGCGCCGAUGAGGGCCGCGCGAUUGGCGCGCCGGCGUCCGCUUAG
UCGGAUGCGGCCGUAGGUACAGAAGGCGGGUUAUAGCCGGGGCCC

>RNaseP_arch_AF192350.1/1-267
GAGGAAAGUCCCGCCUCCUGGCCUAAAGGAGUCUCUAUAGAGACAAGGGCAACACCCUUGGCAACUAUAC
AGAAACAAGUACCUUGAAAGCUACAUGUGAAAAUGAUUGUGCCCCUUCCUCUGGUAACGGAGGAAGAAAC
AUGAGAGUAGCUUUCAAGGAUGAAAAGAUAGACCUCCUAGGAGCAAGUAGAGGGAAAGAUGAGACUAGGC
CCGAUUUCCCUCUAGGACGCAUAGCCAAAUCCCCCAACCAUUACAAAAGCGGGCUUA

>RNaseP_arch_AF192349.1/1-262
GAGGAAAGUCCCGCCUCCAGAUCAAGGGAAGUCCCGCGAGGGACAAGGGUAGUACCCUUGGCAACUGCAC
AGAAAACUUACCCCUAAAUAUUCAAUGAGGAUUUGAUUCGACUCUUACCUUGGCGACAAGGUAAGAUAGA
UGAAGAGAAUAUUUAGGGGUUGAAACGCAGUCCUUCCCGGAGCAAGUAGGGGGGUCAAUGAGAAUGAUCU
GAAGACCUCCCUUGACGCAUAGUCGAAUCCCCCAAAUACAGAAGCGGGCUUA

>RNaseP_arch_AF121773.1/1-303
UAGGGGAGCCUAACAGGGGGCCACGGGAAACUGGGGAAACUCCAGCCUCUCGCCCAGGGGGAGUCCCGCG
AGGGACGGGGUUAGGUGCUCCGACAACUGCACAGAAACGAGACCUGCGGUGGGCCAGAUGAAAAUGAUCA
UUUACCCCAUCUGGCGACGGAUGGGAGGGUGUGAGAGACCUAUCGUGGGUUGAAACGGCAGAUCUCCCCU
UGAGCAAGUAGGGGAGGAUAGGGCAAAAUGACUCCCCUGAUACGCAGAGCCUAAUCCCCCAAGUACAGAA
GCUGGGUUAUUGUUAGGCUCCCC

>RNaseP_arch_AF192363.1/1-259
GAGGAAACUGCAGCCUCCAACCCUUACAAGAACCCCGUAAGGGGUAGGGAUAGAAUCCCUGGCUACUACA
CAGAAACGAAGCCCUAAUACUAGAUAGAUGAUUGGACCUACUAGCAAGUAAUUGCUAGUAGUACAUGAUA
GAUGAAAGUAUUAGGACUUGAAACGGUAGACCUCUUGGGAGCAAGUUGAAGGGGGAUGAGCAAAGGGUUA
GCUCCAUAUGUACGCUUAGUCGAAUCCCCUCAGUACAAAAGCUGGCUUA

>RNaseP_arch_AF192362.1/1-260
GAGGAAAGUCCAGCCUCCAACCCUUACAAGAACCCCGUAAGGGGUAGGGAUAGAAUCCCUGGCUACUACA
CAGAAACGAAGCCCUAAUACUAGAUAGAUGAUUGGACCUACUAGCAAGUAAUUGCUAGUAGUACGAUAAU
GAUGAAAGUAUUAGGGCUUGAAACGGUAGACCUCUUGGGAGCAAGUUGAAGGGGGAUGAGCAAAGGGUUG
ACUCCUUAUAGUACGCUUAGUCGAAUCCCCUCAGUACAAAAGCUGGCUUA

>RNaseP_arch_BA000023.2/326017-326320
GGGAGCCCUAGAUUGGGCUACGGGUUGCUGAGGAAACACCGGCCUCCAGGUCCCAGGGAGACCCCGUUAA
GGGGUAGGGGUAGCACCCCUAGCAACUACACAGAAACGAGACUGGCAUGAUAGCAGAUGAAGAUGAUUUG
AUGGUAACCCAAGUAAUUGGGUUACCUAAAUGAGAGCUAUCAUGCCAGUUGAAACGGUAGUCUCUCCUGG
AGCAAGUGGGGAAAAGAUGAGAAGGGACCCGAUUUUCCCCGAGACGCUAAGUCAAAUCCCAAAAAUACAG
AAGCCGGGUUAUGCUAGGGCUCCC

>RNaseP_arch_L13597.1/422-736
UAGGGGAGCCUAACAGGGGGUUACGGGAAUAUCCUGAGGAAACUCCAGCCUCCAAGCCUCAUGGGAGCAG
UUAGAUCUGCAGGGUUAGUGCUCUGGCUACUGCACAGAAACGUAACCGGUAUAAUAGGAUAUGAAAAUGA
GUUUAUAUGUAGUCUAGGUAACUAGGCUACAUAAAUGAGACCUAUUAUACCGGCUGAAACGGCAGUCCUC
CCAGGAGCAAGUAAGGAGGGGAUGAGUUGAGGUUCAACCCUCCUAAGGACGCUUAGUAGAAUCCCCCUAA
AUACAAAAGCUGGGUUAUUGUUAGGCUCCCCUUAU

>RNaseP_arch_AE006662.1/4933-4623
UAUGGGAUCCCUAGCGGGGGUAACGGGGCAAACCCUGAGGAAACUCCGGCCUCCAACCCUUACAAGAACC
CCGUAAGGGGUAGGGAUAGAAUCCCUGGCUACUACACAGAAACGAAGCCCUAAUACUAGAUAGAUGAUUG
GACCUACUAGCAAGUAAUUGCUAGUAGUACAUGAUAGAUGAAAGUAUUAGGGCUUGAAACGGUAGACCUC
UUGGGAGCAAGUUGAAGGGGGAUGAGCAAAGGGUUGACUCCUUAUAGUACGCUUAGUCGAAUCCCCUCAG
UACAGAAGCCGGGUUAUGCUAGGGAUCCCUA

>RNaseP_arch_U42983.1/1-375
GGCAGAGGGAGCCCGGCUGCCCGUGCCGUGAGGCAUGAGGAAAGUCCCCCCACCCGUUCGGGCACGCGGC
CGGACACACGUCCGGGGCGGGAGACCGCCGGCACUGGAACAGACACGACACGUCCCUCCCACACCGAUGA
GGCGCGCGACCCACCCCGAAAGGGACGGCAGUUAACCCGCCGAGGGCGUGGCCGCCACACCGGCGGCCAC
GGACCGGUGAUCGACACCCCAAUGGGAGGGGAGCGAUGGAACGGCCAACCCCCGCCGGUGCAAGUCCACG
CGCGCAUGGUAGCCCGAACCACCCGAAAGGGGCCGCGUGGACGCUCAGCCGAAUGCCGGGCCGAACAGAA
GGGGGCUUACUCCCCUCAGCUCGUA

>RNaseP_arch_U42981.1/1-475
GGCAGAGAGAGCCCGGCCACCGCGGCGUACCGACAGGCACACACGUGCCAGCGGGUACGCACGCGAGGAA
AGUCCCCCCACCGCCGGGCAGGUGACCGGGGAAACCCCGGGACGGGAGACCGUCGGCGCUGGAACAGCAA
CGAGACCCCUCCACCCGACCGAUGAGGCGCGGGCGGUGGCAUCGCCACCGUCUCGGCGCGAGCGGCACGG
GGUGCAUCGUGCGCCCCGAAGCGAGCGGGCACCGCCCGCGACGCAGCCGCGAGCGUGCGAACCCGACGCA
AAACGGCCACUGGUCGGACAAAGCAACGGGGAGCUAACCCGCCGAGGGAUGAGGGUGGAGAACGGAUGGA
ACGGCGAAUCCUCACCGGUGCAAGUCCACGCCACGCGGAUCGGCCGCACGGUAGCCCGGCAGGGACGUGG
ACGCUCAGCCGAAUGCCGGGGCGAACAGAAGGGGGCUUACUCCUCUCAGCCAUGU

>RNaseP_arch_M61003.1/281-714
GGCAGAGAGAGCCCAGUUCCCGUGCCCGAGACGGGCAUGAGGAAAGUCCCCCCACCGUCCGAACGGGUGA
CCGGGCGCAAGCCCGGAGUCGGAGACGGCUGGCGCUGGAACAGAAACGAGACCGCUCGACCCGACCGAUG
AUGCGCGCGCGACGGCUCCGCCGUCGCCGGCGCGGCCGUCACGGCCGCGUGCGAACCGACCCGUAAGGGA
AGGGAGCUAACCCGCAGAGGGAUGAGGUGGCGUCGCCAUCUCCGACGGUCGAGAACGGAUGGAACGGCGA
AUCCUCACCGGUGCAAGUCCGCGCCGCGAAGGGUAGUUCGGACGGCGCGUCGGGUUCGCCCGUCGCGCCC
UCGGGGGGCUCGCCCCGAGAAGGACGCGGACGCUGAGCCGAAUGCUGGGACGAACAGAAGGGGGCUUACU
CCUCUCAGCCGCUU

>RNaseP_arch_DQ314494.1/27634-28030
GGCAGAGAGAGCUCAGCUCCCGUGGUCGAUACAAUGGUGAAUGAUGUAUUGACACAUCAACUGCCGUAUC
GGCAAACGAGGAAAGUCCCCCCACCGUCUGGACAGGUGACCGAGCACAAGCUUGGAGUUGGAGACAGCUG
GCACUGGAACAGAAACGAUACCACUCAGCCUGACCAAUGAGACGUGCGAACCACCCCGUAAGGGACGGCA
GUUAACCCGUCGAGGGAGCGGCUAUGUGACGUGUCGAUAACGGAAUAAAACCGCAUUAGAUGGGUGAGAA
UGGAUGGAACGGCGAAUCCUCACCGGUGCAAGUCCACGCCAGAAAGGUAGUCCGGACAGGGCGUGGACGC
UUAGCCGAAUGCUGAGUUGAACAGAAGGGGGCUUACUCCUCUCAGCC

>RNaseP_arch_ABEB01000001.1/231236-231595
GACAGAGGGAGCCCGACUCCCGUGCCUCUGGCAUGAGGAAAGUCCCCCCACCGGCCGGACAGGCGACCGG
GCACACGCCCGGAGUCGGAGACGGCUGGCUCUGGAACAGCAACGACACCCCCCACCCCGACCCGUGAUUC
GCGCGAUCGCUUCGGCGAUCGCGGCGGCCGCGGGAUCACCCGCGACCGCGCGAACCGACCCGCAAGGGAA
GGGAGUUAACCCGAUGAGGAUCGACGGGUGGGAACGGAUGGAACGGCGAAUCCUCGCCGGUGCAAGUCCG
CGCCACAAGGUAGUCCGGCCACGGCGCGGACGCUUAGCCGAAUGUCGGGAUGAACCGAAGGGGGCUUACU
CCCCUCAGUC

>RNaseP_arch_U42982.1/1-358
GGCAGAGAGAGCCCGGCCACCGCGGCGUGCCAGCAGCACGCAGCUGCCAGCGGGCACGCACGCGAGGAAA
GUCCCCCCACCGCCGGGCAGGUGACCGGGGAAACCCCGGGACGGGAGACCGUCGGCGCUGGAACAGCAAC
GAGACCGCUCCCCCGCGAGUGGAUGACGUGGCGCGAACCGACCCGCGAGGGAAGGGAGCUAACCCACAGA
ACGCAGACCGGGGGAGAACGGAUGGAACGGCGAACCCUCACCGGUGCAAGUCCACGCCACGCGGCGCGAG
CCGCACGGUAGCCCGGCAGGGACGUGGACGCUCAGCCGAAUGCCGGGACGAACAGAAGGGGGCUUACUCC
UCUCAGCC

>RNaseP_arch_U42980.1/1-474
GGGAGAGAGAGCCCGGCUGCCGCGGGCGUCGUGCGACGCGCGCGAGGAAAGUCCCCCCACCUGUUCGGGC
AGGUGACCAGACGCAAGUCCGGGGCGGGAGACCGCUGGCUCUGGAACAGAAACGACACGUCUCGGCCCGA
CCGAUGAUGCGUGCGAACCCGACCGCGAGGAAGGGGAGUUGACCCGCAGAGGGAGUGUGGUCGGUAUCCC
GUGGUUCGAAUCCACGGAUUGCGAGCGCGGUUCGACGCGUCUCUGACGCGGGACCCGCGACCGAGUGCGA
CGGCACGAGCCGUCGAACACGCACGGCGCGAUUGACCACACUGAGACGGCCGAGGAGCGAUGGAACGGCG
AACCCUCACCGGUGCAAGUCCGUGCCGUGGUAGCCCGAACAUCUCGCGGCUCCGCCGCGAACGGCGCGGA
CGCUUAGCCGAAUGCUGGGACGAACAGAAGGGGGCUUACUCCUCUCACCCGUUU

>RNaseP_arch_CR936257.1/554292-554662
GGCAGAGGAAGCCCGGUCCCCGUGGGCGCGCUUUGUGCGCCCAUGAGGAAAGUCCCCCCACCCUCCGGGC
AGGUGACCGGACGCAAGUCCGGAGCGGGAGACCGCUGGCACUGGAACAGAAACGAGACCCCUUCCGCCGA
GCAAUGAGGCGUGCGACCCGACCCGCGAGGGAAGGAAGCUAACCCGCCGAGCGCGCGUCGCCGUACGGCG
ACGCCCGGGCGAGCGGCAUCAGCCGCGAGCCGACGCGGAAGAAGGGAUGGAACGGCGAAUCCUCACCGGU
GCAAGCCCGUCGCAACAUGGUAGCCCGGAGACGCGACGGGCGCUCAGCCGAAUGCCGGGUCAAAACAGAA
GGGGGCUUACUCUCCUCAGCC

>RNaseP_arch_AF121774.1/9-309
AGCCGAAGGGCAGCUACCGGUUUCUAUAGAUUUAAUGUCUGUAGUUAAACUGAGGAAACUCCACCCAUCG
UACAGAACCGUGAUGUCCUAAGACAUCUGCUGAGAAGCAGGACUCUGGAGCAGAAACGACACGUCUUCUG
GUGGAUGAACAUGAAGAUCCGUCUGAUUGACACCAGGAGGAACGGUGAAACGGCCAAUCCACGGGAUGCA
AGGGUAAACACUGCCAGUGAAUCCUGUAUGAGGCAGAGGUAACUCGCAUAGAUGAAUGCUGCCACCAACA
GAAGGUGGGUUACUCUCGGCA

>RNaseP_arch_CP000678.1/1099369-1099089
GCAAGUUAAAGACAGCUGUUGGUUUUUUAACUAAGGAAACUCCGCCCAUCGUUACAGACUAUGGCGUUGA
AAAACGUAUACUGAGAGGUAUGACUCUGGAGCAGAAACGACACGUCUUUUAAUGGUUGACUAUGAUAUUU
AAUUGAGGACAUUGAAAGAAUCGGUGAAACGGCCAUUCCAUAGGAUGCAAGAACAAAAAAUGCUGAUGAC
UACUGUAAGAGGCAAAAGUAGUUCGCUAAGAUGAAUGCUGUUAAACAGAAGGUGGGUUACUCUUAACAUG
C

>RNaseP_arch_AF295979.1/1-293
AGCCGAAGGGCAGCUGACGGUCCCUCAAGGGGCUGAGGAAACUCCACCCAUCAUACAGAACCGUGGUGCC
GUGAGGCAUCAGCUGAGAGGCUGGACCCUGGAGCAAAAACGACACGUUUCCUGAUGGAUGAUAAUGAAGC
UUCACCCUCAAGGAGCAGACUGACAUCAGGAGGACCGGUGAAACGGUCAUUCCACGGGAUGCAAGGACAA
AUGCUGCCGGUGAUUACUGUAGGAGGUAGAGGUAGUUCGCCCAGAUGAAUGCUGCCGAAACAGAAGGUGG
GUUACUCUCGGCA

>RNaseP_arch_U42986.1/1-293
AGCCGAAGGGCAGCUGACGGUCCCUCAAGGGGCUGAGGAAACUCCACCCAUCAUACAGAACCGUGGUGCC
GUGAGGCAUCAGCUGAGAGGCUGGACCCUGGAGCAGAAACGACACGUCUCCUGAUGGAUGAUAAUGAAGC
UUCACCCUCAAGGAGCAGACUGACACCAGGAGGACCGGUGAAACGGCCAUUCCACGGGAUGCAAGGACAA
AUGCUGCCGGUGAUUACUGUAGGAGGCAGAGGUAGUCCGCCCAGAUGAAUGCUGCCGAAACAGAAGGUGG
GUUACUCUCGGCA

>RNaseP_arch_AF192356.1/9-302
AGCCGAAGGGCAGCUGACGGCCCAUUUUUGGGCUGAGGAAACUCCACCCAUCAUACAGAACCGCGGUGCC
GUGAGGCAUCAGCUGAGAGGCUGGACCCUGGAGCAGAAACGACACGUCUUCUGGUGGAUGAUAAUGAAGC
UUCACCCUUAAAGGAGCAGACUGACACCAGGAGGACCGGUGAAACGGCCAUUCCGCGGGAUGCAAGGACA
AAUACUGCCUGUGAUUACUGUAGGAGGCAGAGGUAGUCCGCCGAGAUGAAUGCUGCCGAAACAGAAGGUG
GGUUACUCUCGGCA

>miRNA_AAJJ01001714.1/2416-2480
CAAGUCGUCAAUUUGGUUGUGAACUCUUAAUUUAAACGAUAUCACAGCCACUUUGAUGAGCUUGG

>miRNA_AAJJ01001714.1/2663-2727
UCGCUCAUCAACUGGAUGUGAAAUGGAUUUGUAGCUCAUAUCACAGCCAGCUUUGAUGAGCGCUA

>miRNA_AAIZ01000548.1/11193-11126
CAUGUCGUUAAAAUGUUUGUGACCUUAUGUACUCUUGAAUCAUAUCACAGCCAUUUUGACGAGUUUGG

>miRNA_AADE01000834.1/22052-21985
UAACCCAUCAAACGGUUGUGAAAUGUUGCAUUUAUCAAAUCAUAUCACAGCCAUUUUGAUGAGUUUCG

>miRNA_AAIZ01000548.1/11570-11497
AGUGUCAUCAAAAAUGGCUGAAGAAAGAUAUAUUUGCAUUUGAAGCGUAUCACAGCCAGCUUUGAUGGGC
AUUG

>miRNA_AAGH01000244.1/1102-1034
UAACUCCUCAAAGGGUUGUGAAAUGUCGACUAUUAUCUACUCAUAUCACAGCCAUUUUGAUGAGUUUCG

>miRNA_AANI01013749.1/162155-162082
UGCGCUCUCAAAGUGGUUGUGAAAUGCAUUUGAAAGCUUUGCGCGCAUAUCACAGCCAGCUUUGAUGAGC
UUAG

>miRNA_AAPU01010520.1/77495-77569
UGAGCUCUCAAAGAGGCUGUGAAAUGCAUUUUGAAAGCUUUGCGAGCAUAUCACAGCCAGCUUUGAUGAG
CUUAG

>miRNA_AANI01017189.1/98316-98382
CAUGUCGUUAAAAUGCCUGUGACCUUAUGUAUUUUAUAUCAUAUCACAGCCAUUUUGACGAGUUUGG

>miRNA_AAPU01011022.1/363976-364043
UAACUCUUCAAGGGGUUGUGAAAUGUAGCCAUUAUCAAGUCAUAUCACAGCCAUUUUGAUGAGUUUCG

>miRNA_AC007769.3/76981-76908
AAUGUCAUCAAAAAGGGCUGAAGAAAGAUAUUUCUGCAUUUGAAUCGUAUCACAGCCAGCUUUGAUGGGC
AUUG

>miRNA_AASU01000880.1/461-389
UGGGCUCUCAAAGUGGUUGUGAAAUGCAUUUCCGCUUUGCGCGGCAUAUCACAGCCAGCUUUGAUGAGCU
UAG

>miRNA_AAIZ01000971.1/3321-3388
ACGCUCUUUAAAGUGGCGGUGACGUGUUGGUAAUAAUAUUCAUAUCACAGCCAGCUUUGAGAGCGUUG

>miRNA_AAQB01006412.1/121627-121699
GAGCUCACAAAGUGGUUGUGAAAUGCAUUAUUUGCUUUAUCCAGCAUAUCACAGCCAGCUUUGAUGAGCU
CUG

>miRNA_AANI01016575.1/52926-52998
UGGCGCGUCAAAAUGACUGUGAGCUAUGUUGUUGCAUUUGCCAUUCAUAUCACAGCCAUUUUGACGAGUU
UGA

>miRNA_AAIZ01004769.1/8926-8993
UUACGCGUCAAAAUGACUGUGAGCUAUGUGUUUUUGAUCUCAUAUCACAGCCAUUUUGACGAGUUUGA

>miRNA_AAPT01019328.1/229098-229026
AAUGUCAUCAAAAAGGGCUGAGAAUGAUAUAUCUGCAAUUGAAUCGUAUCACAGCCAGCUUUGAUGGGCA
UUG

>miRNA_AC005128.1/19054-19128
UCAUUCUUCAAAGUGGUUGUGAAAUGUUUGCCUUUUUAUGCCUAUUCAUAUCACAGCCAGCUUUGAGGAG
CGACG

>miRNA_AC092220.1/147044-147112
ACUGUCUUCAAAGUGGCAGUGACAUGUUGUCAACAAUAUUCAUAUCACAGCCAGCUUUGAGGAGCGUUG

>miRNA_AAPU01010520.1/76994-77067
UCAUUCUUCAAAGUGGUUGUGAAAUGUUUGCUUUUUCUGCCUACUCAUAUCACAGCCAGCUUUGAGGAGC
GACA

>miRNA_AAQB01008610.1/296847-296776
UAACUCUUCAAGGGGGUUGUGAAAUGUUGCCAUUUUAUUCAACUCAUAUCACAGCCAUUUUGAUGAGUUU
CG

>miRNA_AC023719.4/66771-66704
UAACGCGUCAAAAUGACUGUGAGCUAUGUGGAUUUGACUUCAUAUCACAGCCAUUUUGACGAGUUUGU

>miRNA_AAEU02000279.1/215063-215137
UCAUUCUUCAAAGUGGUUGUGAAAUGUUUGCCUUUUUCUGCCUAUUCAUAUCACAGCCAGCUUUGAGGAG
CGACG

>miRNA_AAQB01006881.1/26688-26760
GGUCGCGUCAAAAUGACUGUGAGCUAUGUUAACCGGUCAGAAAUUCAUAUCACAGCCAUUUUGACGAGUU
CGA

>miRNA_AAPT01021140.1/8903-8975
UGGCGCGUCAAAUUGACUGUGAGCUAUGUUGUUGCAGUUGUAAUUCAUAUCACAGCCAUUUUGACGAGUU
UGA
